# Supplementary material for: Rapid Screening of Proanthocyanidins from the Roots of Ephedra sinica Stapf and its Preventative Effects on Dextran-Sulfate-Sodium-Induced Ulcerative Colitis
Source: Metabolites. 2022 Oct 10;12(10):957. doi: 10.3390/metabo12100957 (PMC9611049; doi:10.3390/metabo12100957)
Supplement: Supplementary file 1 [file metabolites-12-00957-s001.zip]

Archive with 1 entries (1 files):
- metabolites-1941973-supplementary.pdf
